# Supplementary material for: Monocarboxylate transporter dependent mechanism is involved in proliferation, migration, and invasion of human glioblastoma cell lines via activation of PI3K/Akt signaling pathway
Source: PLoS One. 2024 Oct 30;19(10):e0312939. doi: 10.1371/journal.pone.0312939 (PMC11524508; doi:10.1371/journal.pone.0312939)
Supplement: S1 Raw images — Westernblot showing the entire gel for Fig 1A (MCT4 U87 and U251, α-tubulin), Fig 2A (MCT4 U87 and U251, CD147 U87 and U251, α-tubulin), Fig 4A (Phospho-Akt U87 and U251, Total-Akt U87 and U251, α-tubulin) were adapted from this western blot. (ZIP) [file pone.0312939.s001.zip]

Archive with 4 entries (3 files):
- Supporting Information files/
- Supporting Information files/Raw image Fig1 A.pdf
- Supporting Information files/Raw image Fig2 A.pdf
- Supporting Information files/Raw image Fig4 A.pdf
